# Supplementary material for: A Molecular Method to Discriminate between Mass-Reared Sterile and Wild Tsetse Flies during Eradication Programmes That Have a Sterile Insect Technique Component
Source: PLoS Negl Trop Dis. 2016 Feb 22;10(2):e0004491. doi: 10.1371/journal.pntd.0004491 (PMC4767142; doi:10.1371/journal.pntd.0004491)
Supplement: S1 Table — (CSV) [file pntd.0004491.s001.csv]

Collecte date	Country	Site	Sample	Sex	Pout1	Pout2	Pout3	Pout5	Pout6	Pout7	Pout8	Cirdes9	StatutCamera
10/09/2012	Senegal	Pout	Pout1	Male		100%	100%	100%	1 subst in 247	100%	100%	8 subst in 112, 247, 283, 511, 685, 712, 790 and 823	wild
10/09/2012	Senegal	Pout	Pout2	Male			100%	100%	1 subst in 247	100%	100%	8 subst in 112, 247, 283, 511, 685, 712, 790 and 823	wild
10/09/2012	Senegal	Pout	Pout3	Male				100%	1 subst in 247	100%	100%	8 subst in 112, 247, 283, 511, 685, 712, 790 and 823	wild
10/09/2012	Senegal	Pout	Pout5	Female					1 subst in 247	100%	100%	8 subst in 112, 247, 283, 511, 685, 712, 790 and 823	wild
10/09/2012	Senegal	Pout	Pout6	Female								7 subst in 112, 283, 511, 685, 712, 790 and 823	wild
10/09/2012	Senegal	Pout	Pout7	Female					1 subst in 247		100%	8 subst in 112, 247, 283, 511, 685, 712, 790 and 823	wild
10/09/2012	Senegal	Pout	Pout8	Female					1 subst in 247			8 subst in 112, 247, 283, 511, 685, 712, 790 and 823	wild
11/09/2012	Burkina Faso	CIRDES	9	Male									colony
11/09/2012	Burkina Faso	CIRDES	10	Male								100%	colony
11/09/2012	Burkina Faso	CIRDES	11	Male								100%	colony
11/09/2012	Burkina Faso	CIRDES	12	Male								100%	colony
11/09/2012	Burkina Faso	CIRDES	13	Male								100%	colony
11/09/2012	Burkina Faso	CIRDES	14	Male								100%	colony
11/09/2012	Burkina Faso	CIRDES	16	Male								100%	colony
11/09/2012	Burkina Faso	CIRDES	1	Male								100%	colony
01/01/2014	Burkina Faso	CIRDES	1b	Male								1T in 790 instead of 1C	colony
01/01/2014	Burkina Faso	CIRDES	2b	Male								100%	colony
01/01/2014	Burkina Faso	CIRDES	5b	Male								100%	colony
01/01/2014	Burkina Faso	CIRDES	7b	Male								100%	colony
01/01/2014	Burkina Faso	CIRDES	8b	Male								889bp (1T after 822 position)	colony
01/01/2014	Burkina Faso	CIRDES	9b	Male								100%	colony
01/01/2014	Burkina Faso	CIRDES	10b	Male								100%	colony
01/01/2014	Burkina Faso	CIRDES	11b	Male								100%	colony
01/01/2014	Burkina Faso	CIRDES	13b	Male								100%	colony
01/01/2014	Burkina Faso	CIRDES	14b	Male								100%	colony
01/01/2014	Burkina Faso	CIRDES	15b	Male								100%	colony
01/01/2014	Burkina Faso	CIRDES	16b	Male								100%	colony
01/01/2014	Burkina Faso	CIRDES	17b	Male								100%	colony
01/01/2014	Burkina Faso	CIRDES	18b	Male								100%	colony
01/01/2014	Burkina Faso	CIRDES	19b	Male								100%	colony
01/01/2014	Burkina Faso	CIRDES	21b	Male								100%	colony
01/01/2014	Burkina Faso	CIRDES	22b	Male								100%	colony
01/01/2014	Burkina Faso	CIRDES	23b	Male								100%	colony
01/01/2014	Burkina Faso	CIRDES	24b	Male								100%	colony
01/01/2014	Burkina Faso	CIRDES	25b	Male								100%	colony
01/01/2014	Burkina Faso	CIRDES	27b	Male								100%	colony
01/01/2014	Burkina Faso	CIRDES	28b	Male								100%	colony
01/01/2014	Burkina Faso	CIRDES	29b	Male								100%	colony
19/12/2014	Senegal	Pout	3 P8-118 incomplete (833bp)	Male								8 subst in 112, 247, 283, 511, 685, 712, 790 and 823	doubtful
19/12/2014	Senegal	Pout	5 P8-118	Male								8 subst in 112, 247, 283, 511, 685, 712, 790 and 823	doubtful
19/12/2014	Senegal	Pout	6 P8-118	Female								8 subst in 112, 247, 283, 511, 685, 712, 790 and 823	wild
19/12/2014	Senegal	Pout	7 P8-118	Female								8 subst in 112, 247, 283, 511, 685, 712, 790 and 823	doubtful
19/12/2014	Senegal	Pout	2 O8-105	Male								100%	sterile(red)
30/12/2014	Senegal	Pout	2 P8-118	Male								7 subst in 112, 283, 511, 685, 712, 790 and 823	doubtful
31/12/2014	Senegal	Pout	1 P8-118	Female								8 subst in 112, 247, 283, 511, 685, 712, 790 and 823	doubtful
01/01/2015	Senegal	Pout	3 P8-118	Female								8 subst in 112, 247, 283, 511, 685, 712, 790 and 823	wild
30/12/2014	Senegal	Pout	1 O9-101	Male								100%	sterile(orange)
31/12/2014	Senegal	Pout	2 O9-101	Male								8 subst in 112, 247, 283, 511, 685, 712, 790 and 823	wild
01/01/2015	Senegal	Pout	1 O8-105	Male								100%	sterile(green)
02/01/2015	Senegal	Pout	1 O7-104	Male								100%	sterile(orange)
13/01/2015	Senegal	Pout	1 P8-118	Male								8 subst in 112, 247, 283, 511, 685, 712, 790 and 823	wild
14/01/2015	Senegal	Pout	2 P8-118	Female								8 subst in 112, 247, 283, 511, 685, 712, 790 and 823	wild
15/01/2015	Senegal	Pout	3 P8-118	Male								8 subst in 112, 247, 283, 511, 685, 712, 790 and 823	doubtful
16/01/2015	Senegal	Pout	4 P8-118	Indefinite								8 subst in 112, 247, 283, 511, 685, 712, 790 and 823	doubtful
13/02/1205	Senegal	Pout	1 P5-106 incomplete (700bp)	Male								8 subst in 112, 247, 283, 511, 685, 712, 716 ,751	wild
20/07/2012	Senegal	Kayar	doubtful 22	Male								100%	doubtful
20/07/2012	Senegal	Kayar	doubtful 23	Male								100%	doubtful
20/07/2012	Senegal	Kayar	doubtful 24	Male								3 subst in 58, 106 and 269	doubtful
13/11/2013	Burkina Faso	Bama	1	Male								1 subst in 148	wild
14/11/2013	Burkina Faso	Bama	2	Male								2 subst in 148 and 247	wild
15/11/2013	Burkina Faso	Bama	3	Male								4 subst in 247, 676, 688 and 805	wild
16/11/2013	Burkina Faso	Bama	6	Male								4 subst in 142, 148, 169 and 673	wild
17/11/2013	Burkina Faso	Bama	7	Male								1 subst in 148	wild
18/11/2013	Burkina Faso	Bama	13 incomplete (826bp)	Male								1 subst in 148 and 1 insertion after 851	wild
19/11/2013	Burkina Faso	Bama	14 incomplete (764bp)	Male								4 subst in 199, 676, 688 and 805	wild
20/11/2013	Burkina Faso	Bama	17 incomplete (826bp)	Male								5 subst in 199, 667, 676, 688 and 805	wild
27/06/2015	Burkina Faso	Guiguette	1	Male								2 substitutions in 148 and in 673	wild
27/06/2015	Burkina Faso	Guiguette	2 incomplete (776 bp)	Male								1 substitution in 148	wild
